# Supplementary material for: Rice F-bZIP transcription factors regulate the zinc deficiency response
Source: J Exp Bot. 2020 Mar 5;71(12):3664–77. doi: 10.1093/jxb/eraa115 (PMC7307843; doi:10.1093/jxb/eraa115)
Supplement: eraa115_suppl_supplementary_table_S3 [file eraa115_suppl_supplementary_table_s3.xlsx]

## Sheet: Sheet1
Table S3. Clones screened in the yeast-one-hybrid assay. For each bait the putative name and locus of the screened clones is shown. The rice F-bZIPs (OsbZIP48/LOC_Os06g50310 and OsbZIP49/LOC_Os01g58760) are shown in bold.
Bait	Clones screened per bait	Putative name	Locus
F	3.194.253	expressed protein	LOC_Os01g10400
		peroxiredoxin, putative, expressed	LOC_Os02g09940
		enoyl-CoA hydratase/isomerase family protein, putative, expressed	LOC_Os06g39344
		response regulator receiver domain containing protein, expressed - ARR-B	LOC_Os03g17570
		ribulose bisphosphate carboxylase small chain, chloroplast precursor, putative, expressed	LOC_Os12g19381
		protein kinase, putative, expressed	LOC_Os05g04520
		AAA-type ATPase family protein, putative, expressed	LOC_Os11g47970
		RNase P subunit p30, putative, expressed	LOC_Os11g01074
		peptide transporter PTR2, putative, expressed (Poor seq.)	LOC_Os11g18044
		bZIP transcription factor domain containing protein, expressed	LOC_Os01g58760
		2Fe-2S iron-sulfur cluster binding domain containing protein, expresse	LOC_Os08g01380
		E2F-related protein, putative, expressed	LOC_Os06g50310
		bZIP transcription factor domain containing protein, expressed	LOC_Os07g48180
		OsAPx1 - Cytosolic Ascorbate Peroxidase encoding gene 1-8, expressed - Indica, MYB related	LOC_Os03g17690
		RNA recognition motif containing protein, putative, expressed - Indica,bZIP	LOC_Os01g68790
		OsAPx2 - Cytosolic Ascorbate Peroxidase encoding gene 4,5,6,8, expressed (Poor seq.) - Indica, MYB related	LOC_Os07g49400
		wound-induced protein WI12, putative, expressed	LOC_Os03g18770
		ribulose bisphosphate carboxylase small chain, chloroplast precursor, putative, expressed	LOC_Os12g19381
		ZIM domain containing protein, putative, expressed	LOC_Os03g28940
		bZIP transcription factor domain containing protein, expressed	LOC_Os01g58760
G	1.294.797	OsPDIL2-2 protein disulfide isomerase PDIL2-2, expressed	LOC_Os01g23740
		PSP domain containing protein, expressed	LOC_Os02g58090
		expressed protein	LOC_Os05g45875
		60S ribosomal protein L31, putative, expressed	LOC_Os08g39500
		5-methyltetrahydropteroyltriglutamate--homocysteine methyltransferase, putative, expressed	LOC_Os12g42876
		heat shock protein DnaJ, putative, expressed	LOC_Os07g09450
		hydroxyproline-rich glycoprotein family protein, putative, expressed	LOC_Os10g02760
		E2F-related protein, putative, expressed	LOC_Os06g50310
		5-methyltetrahydropteroyltriglutamate--homocysteine methyltransferase, putative, expressed (Poor seq.)	LOC_Os12g42884
		auxin-repressed protein, putative, expressed (Poor seq.)	LOC_Os11g44810
		HAD superfamily phosphatase, putative, expressed	LOC_Os05g09724
		expressed protein	LOC_Os06g15400
		U-box domain-containing protein, putative, expressed	LOC_Os03g31400
		glutathione S-transferase, putative, expressed	LOC_Os01g55830
		ferredoxin--NADP reductase, chloroplast precursor, putative, expressed	LOC_Os02g01340
		E2F-related protein, putative, expressed	LOC_Os06g50310
		auxin-induced protein 5NG4, putative, expressed (Poor seq.)	LOC_Os06g01966
		40S ribosomal protein S9-2, putative, expressed	LOC_Os03g05980
		POEI12 - Pollen Ole e I allergen and extensin family protein precursor, expressed (Poor seq.)	LOC_Os10g05970
		NADH dehydrogenase 1 alpha subcomplex subunit 13, putative, expressed	LOC_Os03g09210
		pattern formation protein EMB30, putative, expressed	LOC_Os03g46330
		ADP-ribosylation factor, putative, expressed	LOC_Os11g37640
		integral membrane HPP family protein, putative, expressed	LOC_Os03g48030
		expressed protein	LOC_Os05g32810
		peptidase, T1 family, putative, expressed	LOC_Os06g06030
