# Supplementary material for: Rice F-bZIP transcription factors regulate the zinc deficiency response
Source: J Exp Bot. 2020 Mar 5;71(12):3664–77. doi: 10.1093/jxb/eraa115 (PMC7307843; doi:10.1093/jxb/eraa115)
Supplement: eraa115_suppl_supplementary_table_S4 [file eraa115_suppl_supplementary_table_s4.xlsx]

## Sheet: Folha1
Table S4. Monocots F-bZIPs sequences and IDs. For each protein is indicated the presence (present), present but incomplete (incomplete) or absence (absent) of the F-bZIP chacateristic His/Cys-rich motif. The sequences singled out as outliers are also indicated between brackets. The His/Cys-rich motif sequence is highlighted in bold. For each Triticum aestivum F-bZIPs sequence is indicated the mos…
Plant species	Plaza ID	Gene name	Other IDs	His/Cys-rich motif	Sequences
Oryza sativa ssp. japonica	LOC_Os06g50310	OsbZIP48	OS06G50310	Present	MDDGDLDFSNPDTFLCPAVGGADPDGSCSMDSYFDDILKDTEHHACTHTHTCNPPVHDLSHTHTCVHVHTKIVSAPSDTPSDAAETAESPTENNASKKRPSGNRAAVRKYREKKKAHTASLEEEVVHLRALNQQLMKKLQNHATLEAEVSRLRCLLVDIRGRIEGEIGAFPYQRPVKNIDLVSSVDQGSYLGGAQVMNSCDFRCADQMYCSPGMQVRTMGEDGAVSGQVLGQGACDIASIQCQGAKSGSAKLPVCGAMGTMPVGCMPNSEKK*
	LOC_Os01g58760	OsbZIP49	OS01G58760	Absent	MASGENNVEEELRKTRKPLGNREAVRKYREKKKAHAAFLEEEVKKLRTTNQQLLRRLQGHISLEAEVVRLRALLFDIRGKIDAEIGTFPFQKQCSFGSVTCTDHSPCFNTSTEVAVREESSRPTIVDCGIDGTGIISHELDIPKMVNSVDVIPSFVNSASLTE*
	LOC_Os05g41540	OsbZIP50	OS05G41540	Present	MDDVPSQLLFSHPEVPDSFDDFLNNITTCTHTHTCNPPGPSATMHTHTCLHTHTQVFASGSGEDDIKEDLTKTRRPLGNREAVRKYREKKKAHAAFLEEEVKKLRAANQQLLKRLQGHAALEAEVIRLRSILLDVRGKIDMEIGTFPYQKPCSVGSVACTDPGMCFNGNSEIGGVWEECSRPVGADRMIDKDGSMSQEIDIPGPVHSISMDVVGSLVTSASLSE*
Oryza sativa ssp. indica	OsR498G0511099200.01			Present	MDDVPSQLLFSHPEVPDSFDDFLNNITTCTHTHTCNPPGPSATMHTHTCLHTHTQVFASGSGEDDIKEDLTKTRRPLGNREAVRKYREKKKAHAAFLEEEVKKLRAANQQLLKRLQGHAALEAEVIRLRSILLDVRGKIDMEIGTFPYQKPCSVGSVACTDPGMCFNGNSEIGGVWEECSRPVGADRMIDKDGSMSQEIDIPGPVHSISMDVVGSLVTSASLS
	OsR498G0613307800.01			Present	MTRLLPRFFSATHPTHTHTSIRSPPHNTGNPPPFARRRRRRLPPPRTGPTNDGSLPSEAVGHLLPAAPPSGRPAPSWGSIRPRFLSPLPVAMDDGDLDFSNPDTFLCPAVGGADPDGSCSMDSYFDDILKDTEHHACTHTHTCNPPVHDLSHTHTCVHVHTKIVSAPSDTPSDAAETAESPTENNASKKRPSGNRAAVRKYREKKKAHTASLEEEVVHLRALNQQLMKKLQNHATLEAEVSRLRCLLVDIRGRIEGEIGAFPYQRPVKNIDLVSSVDQGSYLGGAQVMNSCDFRCADQMYCSPGMQVRTMGEDGAVSGQVLGQGACDIASIQCQGAKSGSAKLPVCGAMGTMPVGCMPNSEKK
	OsR498G1119392300.01			Present	MDDGEIELSSQMMFPNPETPTSLDDFLPSIRTTCTHTHTCNPPGPSATAHTHTCYHTHTHVFSSDDDSCGGDKAKPKKGRKPLGNREAVRKYRQKKKAHTAHLEEEVKRLRAINQQLVKRLQGQAALEAEVVRLRSLLVDVRSRINGALGSYPFQAQCGVDNVLGCDGMAQCFAGKPELGERRSCTPSVVNCHISSDSGQNLVVPHALSPSDVIGSFMVSSTSKDE
	OsR498G1220899900.01			Present	MDDGEIELSSQMMFPNPEIPTSLDDFLPSIRTTCTHTHTCNPPGPSATEHTHTCYHTHTRVFSSDDDSCGGDKAKPKKSRKPLGNREAVRKYRQKKKAHTAHLEEEVKRLRVINQQLVKRLQGQAALEVEVVRLRSLLVDVRSRINGALGSCPIQAQCGVDNVLGCDGMAQCFAGKPELGVRQSCAPSTVNCHISSDSGQNLVVPHALSPSDVIGSFMVSSTSKDE
Oryza brachyantha	OB12G12480			Present	MDDGEIELSSQMMFPNPETPTSLDDFMPSIRTTCTHTHTCNAPGPSATAHTHTCYHTHTQVLSTDDDSCGDDKTRRKKASKPLGNREAVRKYRQKKKAHTAQLEEEVKKLRAINQQLVKRLQGQDALEAEVVRLRSLLVDVRAKINGALGSYPFQAQCGVGNVSSCDGMAQCFVGKSELGVSQSCEPRLMNCHVSPGS
	OB01G42980			Present	MDEEVHLPIPSHLLFSHPEISHGFDEILKNTTTCTHSHTCNPPGPSVAMHTHTCLHTHIQVLASGENNVEEDLRKTRKPLGNREAVRKYREKKKAHAAFLEEEVKKLRTTNQQLLRRLQGHISLEAEVVRLRALLFDIRGKIDAEIGTFPFQKQCSFGSVTCTDHSPRINTGAEVAVREESSRPTIVDCGIDETGIVSHELEIPGMANTVDVIPSFLSTASLTE
	OB05G28920			Present	MDDVPSQLLFSHPEVPDSFDDFLNNITTCTHTHTCNPAGPSAATHTHTCLHTHTQLYASGEEDMKEDLAKPRRPLGNREAVRKYREKKKAHAAFLEEEVKKLRATNQQLLRRLQGHAALEAEVIRLRSILLDVRGKIDMEIGTFPFQKQCSVGSVACTDPSMCLNGNSEAGGIWEECSRPVGADRMIDKDGSMSQEIDIPGPVHSISMGVVGSLVTSASLSE
	OB06G35370			Present	MIGSIALRAWQRGYHFALRHDRFRVSSRRRTTPRHAAPRQPTLPPPPPPPPPPPPPPPPPPPPPPPPPPPPPPPPPPPPPPPPPPPPPPPPPPPPPPPPPPPPPPHNPPRRRRQRQRASLLSSDLPPPRAARFLSPVTPPSLPPSLSSRFVIRLVLANSERDRNPQIDLPEFGAPCVILVVFGDQVCAPLPAIRRRRAAMDDGDIDFSNPDTFLCPAAGAGADPDGSCSMDSYFDDILKDTEHHACTHTHTCNPPVHDLSHTHTCVHVHTKIVSAPSDDADSPTTADNNASKKRPSGNRAAVRKYREKKKAHTASLEEEVVHLRALNQQLMKKLQNHAALEAEVSRLRCLLVDIRGRIEGEIGAFPYQRPAKNIDLVSSVDQGSFLGGAQVMNSCDFRC…
	OB0044G10110			Present	MDDGEIELSSQMMFPNPETPTSLDDFMPSIRTTCTHTHTCNPPGPSAITHTHTCYHTHTQVLSTDDDSCGDDKTKRKKASKPLGNREAVRKYRQKKKAHTAQLEEEVKKLRAINQQLVKRLQGQDALEAEVVWLRSLLVDVRAKINGALGSYPFQAQCGIGNVSGCDGMAQCFVGKSELGVSQSGEPRLMNCHVSPGS
Brachypodium distachyon	Bradi1g30140	BdbZIP10	BD1G30140	Present	MDDGDLDFNPDTYLCSGAAAGGTETPGACSMDSYFDEILKDTEHLACTHTHTCNPPVHDLSHTHTCVHVHTKIVSASSDGAESPAENTTSGTSKKRRPSGNRAAVRKYREKKKAHTALLEEEVVHLKALNKELMKKVQNHAALEAEVARLRCLLVDIRGRIEGEIGAFPYQRPVKNVDLVSGGVDLLGGGSQVMNSCDFRCNDQLYCNPGMQMRTVGDDGAMNGQAFGQGTGDFVNVQCLGSAKSGSTISPGCGGMSNMPFGCLPNAKK
	Bradi2g21197		BD2G21197	Present	MDDGVDLPSQFLFSHPEPEMPGAFDDLLSNNASTSSCSHTHTCNAPGPSAAMHSHTCQHTHTKVFATGSEDDDGNPAAKTRRPLGNREAVRKYREKKKARAAFLEEEVRKLRAANQQLLRRLQGHGALEAEVVRLRSLLPDVRAKIDAEVAVPVAVTPFQKMPLQCSVGSVVCSDRPALCFNGNSEAGAWEESSRPAAAGCRFEEDGNGGVAREIDVLEQI
	Bradi2g52590		BD2G52590	Present	MYKPAQLTLGGDQNYSHFVTMDDGLYIPIPSHLLFPHPEIFSHGFDEFLMNTTAIPTCTHTHTCNNAPSSPLVAMHTHTCLHRHTQVLASAEQEPRNPRVIKPLGNREAVRKYREKKKAHAAFLEEEVRSLRAANQQLLRRLQGHAALEAEVVRLTSLLFDVRAKIDAEIGDLPLQQKPCAFGTDHAPCTGEVAAAAIRDVREVDCGIDESGIASVEADLPELADSVMDADELCCLIG
	Bradi4g43322		-	Present	MDEGEIDLSSEMLFPNPETPTSIDDFLRNTTTTCTHTHTCNPPGPLASAHTHTCHHTHSHSHVFSTDDDSCGSDKVVPKKTREPLGNRVAVRKYRQKKKAHTAHLEEEVRRLRAINQQLVKRLQGQAALKAEVVRLRTLLVDVRAKIDGALGSYPFQTQCGVGDALSCDRVVQCLAGKSELGMNSNCGPVALNCDISPDSGQNLGTPYQAGCIELRYQPGFRAEPGDALSSGLH
Hordeum vulgare	HORVU1Hr1G072090			Absent	MGFIPVFSALKSEPVASFRATPARIRRGSTHTTLLEEEVAHLKAMNEQLVKKLQGHSALEAKVARLRCMLVDIKGRIEGEIGIFPYQRSVKSNEFVDQGSFLGGARVMNSYDFRCNDQLYCNTGMQQDRTMDDDGVMSVGRVLGQGAGDSMGCVKSGSLNPPQAVVGAKC
	HORVU1Hr1G067680			Present	MDDGVDLPSQFLFSNSEMPGAFDDLLADAAATCTHTHTCNPPGPSATMHTHTCLHTHTHQLFAAGSEDDDAARPRRPLGNREAVRKYREKKKAHAAFLEEEVKKLRAANQQLLRRLQGHATLEAEVARLRGLLSDVRAKIDAEVVAGAFPFQKQCSVGSVACTDPTLCFNNGNSEVGGACWGDSSGPASADCGLDEDANGAAAREVDAPGRPVRAMDVVELCFPS
	HORVU0Hr1G000950			Present	MDDGVDLPSQFLFSHPEMPGAFDDLLADAAATCTHTHTCNPPGPSAAMHTHTCLHTHTHQLFAAGSEDDDAARPRRPLGNREAVRKYREKKKAHAAFLEEEVKKLRAANQQLLRRLQGHATLEAEVARLRGLLSDVRAKIDAEVAAGGFPFQKQCSVGSVACTDPTLCFNNGNSEVGGACWGDSSGPASADCGLDEDANGAAAREVDAPGRPVRAMDVVELCFPS
	HORVU5Hr1G005780			Present	MDDGDLDFSNPEAYLDAAGGGCSMDSYFDGILNDTEHLACTHTHTCNPPVDDSSHTHTCVHVHTKIVSASSDDSPAGNGASKKRPSGNRAAVRKYREKKKAHTALLEEEVVRLKALNKQLLKKLQSHAALEAEAARLRCLLVDVRGRIEGEIGAFPYQRPAKNVDLVSSGVDQGGFLGSAQVTINSCDFRCNDQMYCNPGMQMRAMGDDGAMSGQMFGQGAGDVANIQCIGSAKSGLTMPPGCGGMGTMPSGCLPSSEKQ
	HORVU5Hr1G116780			Present	MDDGDIDFSNPETYLCEAMGNDPPASCSMGSYFDDILNSDADHLACTHTHTCNPPVHDLAHHTHTCVHVHTKILSASNDDAESPPDAKKQRPSGNRAAITKYHKKKKAHTMLLEEEVAHLKAMNEQLVKKLQGHSALEAKVARLRCMLVDIRRRIEGEIGTFPYQRSVKSNEFVDQGSFLGGARVMNSCDFRCNDQLYCNLGMQQDRTMTTMVL
	HORVU3Hr1G078550			Present	MDDGLYLPIPSHLLFPYPEISHGFDEFLACTHTHSCPSWSSPAAAHTHTCLHAHTQVVASGEDYAVEQDELRNPRKPLGNREAVRKYRQKKKAHAAFLEEEVKKLRAANQQLLRRLQGHAALEAEVARLTSLLLDVRGKIDEAEIGALPFDERCSFGSVVCTAAELTPCFDASGAEVAAVREAGDVDDGGIVSGELGVPEVVDAVASFVNSVA
	HORVU7Hr1G097390			Absent	MDDNGDIDFTNPETYLCPAMGGDPHDSCSMSMDSYFDDILKDPEHLACTRILLAESDDVAETSESPQEDGPKKKRPPGNRAAVRRYREKKKA
	HORVU7Hr1G117020			Present	MDDGDIDFSNPETYLCEAMGNDPPASCSMGSYFDDILNSDADHLACTHTHTCNPPVHDLAHHTHTCVHVHTKILSASDDAAETSESLPDAKKQRPSGNRAAVRKYREKKKAHTALLEEEVAHLKAVNQQLVKKLQSHSALEAEVARLRCLLVDIRGRIEGEIGTFPYQRSVKSNEFVDQGSFLGGAQVMNSCDFRCNDQLYCNPGMQQARTMDDDGVMSAGQVLGQGAGDTMGCVKPGSLNPPGCRGGQML
	HORVU7Hr1G117170			Present	MDDGDLDFSSMGSYFDLDVLGDTAEHLARCTHTHTCNPPAHHHHPHTHTCLHVHSKFPAPASPDAGAETPAEFEDAHATSRTKRRRPSGNRAAVRKYREKKKEHTAVLQEEAAHLRALNDQLVRKVQDHAALEAEAARLRCLLVDVRGRIEGEIGAFPYQRRQAKGDGPGSAAAGAGAAGPVMMSSCGFVRTCEQPPVCFR
	HORVU7Hr1G097370			Absent	RLKALNKQLVRRLQSQSSLEAEASRLRCLLVDIRGRIEGELGAFPYQRPVKNKDLADQGSSLGIGGAQKVRLRCNNPVYCSPEMPATTMDDDGVISGELLGQGANDKWLPGLPDDVKR
	HORVU7Hr1G117010			Present	MDDGHLDCSSIGSYFDDILMDTEQQLACCTHTHTCNPPDHHLHHTHTCLHVHSNFTASASSDAGAGAETPAEFEDAHNTFRSKRRRPSGNQAAVRKYREKKKAHTVLLEEEAARLRAMNEELGKKVQDHAALEAEAARLRCLLVDVRGRIEGEIGAFPYHRRPAKGAGQGGAQIMSSCDFIGTCEQPHTCFH
	HORVU6Hr1G002780			Present	MDGGDINFSNPETYLCEAIGNDPPSSCSMGSYFDDILDSDADHLACTHTYTCNRHVHDLVHHTHTCVHVHTKILSASNDVAGSPPYAKKQRPSGNCAAVRKYREKKTTHTVLLEEEVAHLM
Triticum aestivum	TraesCS7A02G530300	TabZIPF1-7AL, TabZIP56	TRIAE_CS42_U_TGACv1_641258_AA2089960	Present	MDDGDIDFSNPQTFLCEAMGNDPPASCSMGSYFDDILNSDADHLACTHTHTCNPPVHDLAHHTHTCVHVHTKILSASDDAAETSESLPEGGATKKQRPSGNRAAVRKYREKKKAHTALLEEEVAHLKAVNQQLVKKLQSHSALEAEVARLRCLLVDIRGRIEGEIGTFPYQRTVKSNDFVDQGSFLGGAQVMNSCDFRCNDQLYCNPGIQQARTMEDDGVMSGQVLGQGAGDSMGCVKPGSLNPPGCRGGQML
	TraesCS7B02G447900	TabZIPF1-7BL	TRIAE_CS42_7BL_TGACv1_577539_AA1878150	Present	MDDGDIDFSNPETFLCEAMGNDPPASCSMGTYFDDILNGDADHLACTHTHTCNPPVHDLAHHTHTCVHVHTKILSASDDAAETSESLPEGGGGASKKQRPSGNRAAVRKYREKKKAHTALLEEEVAHLKAVNQQLVKKLQSHSALEAEVARLRCLLVDIRGRIEGEIGTFPYQRTVKGNDFVDQGSFLGGAQVMNSCDFRCNDQLYCNPGMQQARTMEDDGVMSGQVLGQGAGDSMGCVKPGSLNPPGCRGGQML
	TraesCS7D02G518100	TabZIPF1-7DL, TabZIP180	TRIAE_CS42_7DL_TGACv1_604895_AA2002830	Present	MDDGDIDFSNPETFLCEAMGNDPPASCSMGTYFDDILNGDTDHLACTHTHTCNPPVHDLAHHTHTCVHVHTKILSASDDAAETSESLPESKKQRPSGNRAAVRKYREKKKAHTALLEEEVAHLKAVNQQLVKKLQSHSALEAEVARLRCLLVDIRGRIEGEIGTFPYQRTVKSNDFVDQGSFLGGAQVMNSCGFRCNDQLYCNPGMQQARTMDDDGVMSGQVLGQGAGDSMGCVKPGSLNPPGCRGGQML
	TraesCS5A02G020700	TabZIPF2-5AS, TabZIP33	TRIAE_CS42_5AS_TGACv1_393100_AA1268400	Present	MERDRCLLFHCQVTGVRSWQQLVAAMDDGDLDFSNPEAYLCSDTGADLPGGGCSMDSYFDGILNDTEHLACTHTHTCNPPVDDSSHTHTCVHVHTKIVSASSDGGADSPAENSGASKKRPSGNRAAVRKYREKKKAHTALLEEEVVQLKALNKQLLKKLQNHAALEAEAARLRCLLVDIRGRIDGEIGTFPYQRPVKNVDLVSGVDQGGFLGSAQVMNSCDFRCNDQMYCNTGMQMRTMGDDGAMSGQVFGQGTGDIANIQCIGGVKSGFTMPPGCGGMGTLPSGCLPSSEKQ
	TraesCS5B02G017700	TabZIPF2-5BS, TabZIP97	TRIAE_CS42_5BS_TGACv1_423566_AA1379610	Present	MDDGDLDFSNPEAYLCSDTGAGCSMDSYFDGILNDAEHLACTHTHTCNPPVDDSSHTHTCVHVHTKIVSASSDGGAADSPAENSGASKKRRPSGNRAAVRKYREKKKAHTALLEEEVVQLKALNKQLLKKLQNHAALEAEAARLRCLLVDVRGRIDGEIGAFPYQRPVKNVDLVSGVDQGGFLGSAQVMNSCDFRCNDQMYCNPGMQMRTIGDDGAMSGQVFGQGTGDIANIQCMGGAKSGLTMPPGCGGMGTMPSGCLPSSEKQ
	TraesCS5D02G025800	TabZIPF2-5DS, TabZIP150	TRIAE_CS42_5DS_TGACv1_456500_AA1472280	Present	MDDGDLDFSNPEAYLDTGADLPGGGCSMDSYFDEYLNDTEHLACTHTHTCNPPVDDSSHTHTCVHVHTKIVSASSDGGADSPAENSGASKKRPSGNRAAVRKYREKKKAHTALLEEEVVQLKALNKQLLKKLQNHAALEAEAARLRCLLVDIRGRIDGEIGTFPYQRPVKNGDLVSGVDQGGFLGSAQVMNSCDFRCNDQMYCNPGMQMRAMGDDGAMSGQVFGQGTGDIANIQCMGGAKSGFTMPPGCGGMGTMPSGCLPGSEKQ
	TraesCS7A02G531800	TabZIPF3a-7AL	TRIAE_CS42_7AL_TGACv1_557389_AA1780670	Present	MDDGDLDFSSMSMGSYFDDLLGGTAEHLACCTHTHTCNPPAHHLPHTHTCHHVHSKFAASASSDAAADSPTEPEDAHATSRSKKRRPSGNRAAVRKYREKKKEHTAVLQEEAARLRAMNEQLTKKVQDHAALEAEAARLRCLLVDVRGRIEGEIGAFPYQRRPAKGDGPGSAGPVMMSSCGFVRTCEQPPVCFHH
	TraesCS7B02G449200	TabZIPF3a-7BL	TRIAE_CS42_7BL_TGACv1_577387_AA1874120	Present	MDDGDLDFSSMSMGSYFDDVLGGAAEHLACCTHTHTCNPPAHHVPHTHTCHHVPHTHTCHHVHSKFAASASSDAGAETPAEFEDAHATSRSKKRRPSGNRAAVRKYREKKKEHTGVLQEEAARLRAMNEQLAKKVQDHAALEAEAARLRCLLVDVRGRIEGEIGSFPYQRRPAKGDGPGSAGPVMMSSCGFVRTCEQPPLCFHH
	TraesCS7D02G519200	TabZIPF3a-7DL, TabZIP179	TRIAE_CS42_7DL_TGACv1_602722_AA1966420	Present	MDDGDLDFSSMSMGSYFDDVLGGAAEHLACCTHTHTCNPPAHDLPHSHTCHHVHSKLAASASSDAAAADSPTEPEDAHATSRSKKRRPSGNRAAVRKYREKKKEHTAVLQEEAARLRAMNEQLTKKVQDHAALEAEAARLRCLLVDVRGRIEGEIGAFPYQRRPAKGDGPGSAGPVMMSSCGFVRTCEQPPVCFHH
	TraesCS7A02G530400	TabZIPF3b-7AL	TRIAE_CS42_7AL_TGACv1_556472_AA1763720	Present	MDDGNLDCSSMGSYFDDILMDTEQVACTHTHTCNPPAHHLPHTHTCLHVHSKFAASASSDAGAETPAEFEDAHATSRSKKRRPLGNRAAVRKYREKKKEHTAVLQEEAARLRAMNEQLTKKVQDHAALEAEAARLRCLLVDVRGRIEGEIGAFPYQRRPAKGAGQGGAQVMSSCDFIATCEQPHTCFL
	TraesCS7B02G448000	TabZIPF3b-7BL	TRIAE_CS42_7BL_TGACv1_577539_AA1878160	Incomplete	MDDGNLDCSSMGSYFDGILMDTEQVACCTHTHTCLHVHSKIAASASSDAGAETPAEFEDAHVTSRSKRRRPSGNQAAVRKYREKKKAHTALLEEEAARLRAMNKELAKKVQDHAALEAEAARLHCLLVDVRGRIEGEIGAFPYQRRPAKGAGQGGAQVMSSCDFIATCEQPHTCFL
	TraesCS7D02G518200	TabZIPF3b-7DL		Present	MGSYFDDILMDTEQVACTHTHTCNPPAHHLPHTHTCLHVHSKIAASASSDAGAETPAEFEDAHATSRSKRRRPSGNQAAVRKYREKKKAHTALLEEEAARLRAMNEQLAKKVQDHAALEAEAARLRCLLVDVRGRIEGEIGAFPYHRRPAKGAGQGGAQVMSSCDFIATCEQPHTCFL
	TraesCS7A02G420400	TabZIPF4-7AL, TabZIP55	TRIAE_CS42_7AL_TGACv1_558616_AA1794710	Present	MTTSNEKHSTTRKETKSMRTREGTTHENVAGHSPPFSAHQSSSSGSTTPDWRGHQRTRTRLLSSAGLFLRTMDDGDIDFTNPETYLHPAMDSYFDDILKDPEHLACTHTHACCNPHVRHDLAHHTQTCVHVHTKILREESDDVPETSESPQENNGPKKRPPGNRAAVRKYREKKKAHTTLLEEEVARLKALNKQLVRRLQSHSALEAEASRLRCLLVDIRGRIDGELGAFPYKRPVKNKDLADQGSSLGGARQVRLRCNDPPYCSPEMQAMTMDDDDVMSSEVLGQGAGDIANNQWLQGLPDDVKR
	TraesCS7B02G321300	TabZIPF4-7BL	TRIAE_CS42_7BL_TGACv1_577103_AA1866000	Present	MDDDIGRKASTPRKETKSMRTREGITHENVAGYSPPRLRPPIVIVVLLIQQNVGDHSTRLLLSERRFNLFLRTMDDGDIDFTNPETYLCPAMGTDPHDSCSISMDSYFDDFLKDTETEHLACTHTHACCNSHVRHDLAHHTQTCIHVHTKILREESDDVAETSESPQETDGPKKKRPPGNRAAVRKYREKKKAHTTLLEEEVARLKALNKQLLRRLQSHSALEAEASRLRCLLVDIRGRIEGELGAFPYQRPVKNNDSADQGSFLGGGTQQVRLTCNEPLYRSPEMQATTIDDDCGTSGELLGQAARDIANNQWLPGLPDDVKR
	TraesCS7D02G413100	TabZIPF4-7DL	TRIAE_CS42_7DL_TGACv1_603100_AA1975830	Incomplete	MDDADIDFTNPETYPRPAMDSYFDDVLKDTQHACCNPHVEDLAHHAHTCVHVHTKIHPAESDDVAETSESPQQNSGAKKRPSGNRAAVRRYRDKRKARTALLEEEVARLKALNRQLVRKIQSHSALQAEASRLRYLLVDIRGRIEGELGVFPCQRPMRNNDSADQGSFLGGGAQQVRLRCNEPLYRMAPRFAR
	TraesCS1A02G311900	TabZIPF5-1AL, TabZIP4	TRIAE_CS42_1AL_TGACv1_001373_AA0029470	Present	MDDGVDLPSQFLFPHPEMPGAFSDLLGDAAATCTHTHTCNPPGPSAATHTHTCLHTHTHQLFAAGSEDDDAARPRRPLGNREAVRKYREKKKAHAAFLEEEVKQLRAANQQLQRRLQGHATLEAEVARLRGLLFDVRAKIDAEAAGAFPFQKQCSVGSVACADPTLCFNNGNSEVGGACWEDSSGPAAADYRFDEDGNGNGGASREIDAPEQPVRSMDVVELCCFPS
	TraesCS1B02G323600	TabZIPF5-1BL, TabZIP62	TRIAE_CS42_1BL_TGACv1_032488_AA0130420	Present	MDDGVDLPSQFLFFHPEMPGTFGDLLGDAAAATCTHTHTCNPPGPSAATHTHTCLHTHTHQLFAAGSEDDDAARPRRPLGNREAVRKYREKKKAHAAYLEEEVKKLRAANQQLQRRLQGHATLEAEVVRLRGLLFDVRAKIDAEAAGAFPFQKQCSVGSVACTDPTLCFNNGNSEVGGACWEDSSGPAAADCRFDEDGNGDGNGGALRDTDAPEQPARSRDVVELCFPS
	TraesCS1D02G312200	TabZIPF5-1DL		Present	MDDGVDLPSQFLFPHPEMPGTFGDLLGDAAAATCTHTHTCNPPGPSAATHTHTCLHTHTHQLFAAGSEDDDAARPRRPLGNREAVRKYREKKKAHAAFLEEEVKKLRAANQQLQRRLQGHATLEAEVARLRGLLFDVRAKIDAEAAGAFPFQKQCSVGSVVCTDPTLCFNNGNSEAGGACWEGSSGPASVDCRFDEDGSGNGGASREIDAPEQPVRPMDVVELCFPS
	TraesCS3A02G330800	TabZIPF6-3AL	TRIAE_CS42_3AL_TGACv1_196209_AA0658260	Present	MDDGLYLPIPSHLLFPYPEISHGFDDEFLACTHTHTCNVPSWPAAAHSHTCLHAHTQVIASGEDHAEHDQLRNLRKPLGNREAVRKYRQKKKAHAAFLEEEVKKLRAANQQLLRRLQGHAALEAEVARLTGLLLDVRGKIDGAEIGGRPFQERCSFGSVVGTAAEPTAPCFDSGSAEVPAAWETCEIDGGGIVSGELGVPEVVDAVASFVNSPA
	TraesCS3B02G360900	TabZIPF6-3BL, TabZIP79	TRIAE_CS42_3B_TGACv1_221777_AA0749730	Present	MEQARVTSSRVFELFFGAFVRLPQLLIIGGESSLLAHFVTMDDGLYLPIPNHLLFPYPEISHGFDEFLACTHTHTCNGLSWSAAAHAHTCLHAHTQVIASGEDHAEHDQLRNLRKPLGNREAVRKYRQKKKAHAAFLEEEVKKLRAANQQLLRRLQGHAALEAEVARLTGLLLDVRGKIDAAEIGGLPFEERCSFGSVVSTAAEPTAPCFDSGSAEVPAAWEACEIDGGGIVSGELGVPEVVDAVASFVNSPA
	TraesCS3D02G324200	TabZIPF6-3DL	TRIAE_CS42_3DL_TGACv1_251113_AA0877600	Present	MDDGLYLPIPSHLLFPYPEISHGFDDEFLACTHTHTCCNVPSWPAAAHAHTCLHAHTQVIASGEDHAEHDQLRNLRKPLGNREAVRKYRQKKKAHAAFLEEEVKKLRAANQQLLRRLQGHAALEAEVARLTGLLLDVRGKIDAAEIGALPLEERCSFGSVVCTAAEPTPCFDAGGAEVAAVREAGDVDDGGIVSGELGVPEVVDAVASFVNSAA
Phyllostachys edulis	PH01000327G0200			Present	MDEDDGGDRRRGLGGAELRLLSGKGSSDALAARRGAGENWDVTAVPLARLPPRRRRATDLHGSTSAQLPPTAPALPPRPRVCSSLLVATMDDGDLDFSNPDAFLCPTIGADLPGSCSIDSYFDDILKDTEHHACTHTHTCNPPVHDLSHTHTCVHVHTKIVSAPSDSAETSESPAENNVSKKRPSGNRAAVRKYREKKKAHTVLLEEEVVHLKALNQQLVKKLQNHAALEAEVARLRCLLVDIRGRIEGEIGAFPYQRPVKNIDLVSSVDQGSYLGGAQVMNSCDFRCNDQMYCSPGMQVRTMGEDGSMSGQALGQGACDVANIQCMGSAKSGSTKLPGCGGMGTMPAGCLPNVENN
	PH01000498G0270			Present	MDDGEVDLSSQIIFSNPETPTSLDAFLWNTRTTCTHTHTCNPPGLSATAHTHTCYHTHTHVFSTDDDSCGGDKAKQKKTRKPLGNRVAVRKYKEKKKAHAAHLEEEVKKLRAVNQQLLKRLQGQAALEAEVARLRTLLVDVRAKIDGALGSYPFQTQCHVGNALSCDGMAECFVGKSELGMNSTCGPAVVNCHISPVSGQNLGMPH
	PH01002771G0280			Present	MDNGELDVSSQVIFSNPETPPASLDDFLWNTTTTCTHTHTCNPPGPSATAHTHTCHHTHTHVFSTDDDSCGSDKAKPKKARKPLGNREAVRKYREKKKAHAARLEEEVRKLRAVNQQLLKRLQGQAALEAEVARLRTLLVDVRAKIDGALGSYPFQMPCGAGNALSCDGMAQCFLGK
	PH01000276G1150			Present	MSEKVATGILSGVVKVTGYFTSSLANSKAGKKFFSLLPGEIVLASLDGFGKICDAVEVAGKNVLSTSSTVTTGLVSHKYGEKAAAATNEGLDAAGHAIGTAWAVFKIRQALNPKSVLKPTSLAKSTIKAAAADLRAKHSRGLSDTGAPQRLGDDPASSRAAQSIRSGGEERSSSGGARLSSSRAESFLCRSLSSRLGKIGRILDTLYARNSGIAEKSRPTRVQFVPATHSPPPILVGLGGTTRVCSSLLVATMDDGDLDFSNPDAFLCPAIGTDTPGSCSMDSYFDDILKDTEHHACTHTHTCNSPVHDLSHTHTCVHVHTKVVSAPSDTAETPESPAENNVSRKRPSGNRAAVRKYREKKKAHTVSLEEEVVQLRALNQQLVKKLQNHTALEAEVARL…
	PH01000295G0760			Present	MDDGVDLPIPSYLLFSHPEISHGFDEFLKNTTTCTHTHTCNPPGPLVAMHTHTCLHTHTQVIASGENNVEELRKPRKPLGNREAVRKYREKKKAHTAFLEEEVKKLHATNQQLLRRLQGHAALEAEVVRLRSLLFDVRGKIDAEIGSLPFQKQCSVGSVICTDHTLCFNTNTEVAVREESFRPTVVDCGIDESGIISQELDIPEVANSMDAVASFVNSA
	PH01005720G0030			Present	MDDGLDLPIPSHLLFSHPEISHGFDEFLKNTTTCTHTHTCNPPGPTVAMHTHTCLHTHTQAIASGENNVEEELRKPRKPLGNREAVRKYREKKKAHTAFLEEEIKKLRATNQQLVRRLQGHAALEAEVVRLRSILFDVRGKIDPEIGSFPFQKLCSVGSVICTDHTLFFNTNTEVAVREEISIPTVVDCGIDESGIISQELDIPEMANSMDAVASFVNPA
	PH01000871G0440			Present	MDDGVDLPSQLLFSHPENPDSFDEFLNNTTTCTHTHTCNSPGPSAATHTHTCLHTHTQVFATGSEDDTKEDPAKARRPLGNREAVRKYREKKKAHAAFLEEEIKKLRAANQQLLRRLQGHAALEAEVVRLRSLMFDVQGKIDAEIGAFPFQKQCSVGSVVCSDPTLCFNGNSEVGVWEESSRAAAADCMIDEDGSMLQEIDIP
Oropetium thomaeum	Oropetium_20150105_03418			Present	MDVEADFPSELLFSHPEMPDERFDEFLSSATTSCSHTHSCNPPGPSAAVHTHTCMHTHTQVIAGGEGDSDAREDSTKPRRPLGNREAVRKHW
	Oropetium_20150105_18603			Present	MDHAVELPSHLLFSHADITHGLDEFLKTAATACTHTHSCNPPVPSDTTHTHTCLHAHLQAFTSSENTIVEGGDPSRRRPARKPLGNREAVRKYREKKNAHAAFLEEEVRKLRATNQQLLKRLQGFAALEAEVVRLRGLLSDVRGKISPEILDAVDDDFQERCDVGSDVECIDPSLCFDNNNAELAAPEESSGPSVVEF
	Oropetium_20150105_16394			Present	MDDGDIDFSNLCPAIGNDPPSSCSMDSYFDEILKDSEHHACTHTHTCNPPVDDHSHTHTCVHVHTKIVAASQDGAETAESPSENNGSQKPPSGNRAAVRRYREKKKAHTASLEEEVVHLRALNQQLMKKLHNHATLEAEVARLRCLLVDIRGRIEGEIDAFPYQRPVKKIDLVSSVDQGSFLGGAQAANPCDFRCSDQMYYNLALQGVVSGQVLAASPCDIANTQCMGTTKCGCTKVPICGGTDTMPAGCLPNIEKNYAKFVTNDASVVPEVKFVTLNIVDRMSDVDVATILATFLGEKATEGVFNEDGIWGLETGLWETVAFNSP
	Oropetium_20150105_23063			Absent (outlier)	MYCSPGLQGAVSGQVLGPAACDIATIQCMGTAKSGSTKLPVCGGMDTMPAGCLPNVENK
Zoysia japonica ssp. Nagirizaki	Zjn_sc00008.1.g00610.1.am.mkhc			Present	MDDGDLDFSNPETYLCPAIGNDPPSSCSMDSYFDEILKDTERHACTHTHTCNPPVADQSHTHTCVHVHTKILAASPEGAETAESPSENNGSKKRPAGNRAAVRKYREKKKAHTASLEEEVVHLRALNQQLMKKLQNHAALEAEVARLRCLLVDIRGRIEGEIGAFPYQRPPSVDHGSFLGGAQVANSCDFRCGDQMYCNPGLQGPIGGQVLGPAACDIANIKCMGSAKSGSTKRPVCGGMDAMPAGCLPSADKK
	Zjn_sc00012.1.g07960.1.am.mk			Present	MDSGGADLQSQLLFSYPEMPDSFDNFLNCSHRHGCDPPSTSAAMHSHSCLHAHTQVIAVGGVEDDEGGAESSGPRRALGNREAVRKYREKKKAHEAFLEEEVKKLRATNQQLLRRLQNHAALEAEAVRLRSLLLDVRGKIGAEVAGFPFPKQCGVDSGSAVGADPPALLIELPYVTALKVPAIINFLPLFKWRVAQRKSPS
	Zjn_sc00068.1.g03210.1.sm.mkhc			Present	MDDGDLDFSNPETYLCSTAIGNDPLPSSCSMESYFDDILKDTEHHACTHTHTCNPPVHDHSHTHTCVHVHTKVVAASPDGAETAESPSENNGSKKRPGGNRAAVRKYREKKKAHTASLEEEVVHLRALNQQLMKKLQNHATLEAEVARLRCLLVDIRGRIEGEIGAFPYQRPLKNVDLVSSVDQGSFLGGAQDRRVILVVRCWDQLPVILQVSNAWGVQNLDPQSFQSVVAWTPYLLAVCRTLKRSEGVMVVLIVSKAETVGLWVPNPRNTRGTPR
	Zjn_sc00028.1.g02980.1.am.mk			Present	MRTSNKRKEPGDGARERDGYVVTAQDLPVPDELLRSFPPHLPGTGSPTALGRGSWLGLSATEAAAEEGAEWRRSEAWGLGLPRVGRDGTREPSEAVRAALRLGLSSVLSFLTGSAVPLERGDTSSTLDDFLKTITTTCTHTHTCNPPGPSEPAHTHTCHHTHTRVFSTDDDDGCGSDKAKRKKAKGNREAVRKYRQKRKAHTERLEEEVKQLRAANQQMVKRLQGQAALEAEVVRLRSLLVDVRAKIDGALGSYPFRAEQCGGGSGLSCDEFIEFSLSQLSLPNKCHDGERGGSYSEEVTRAVGWAGPRRAVAAAAVLGGRGPETGGDASDEQQESRHQLGGTRVAIHLALLRRSGWLETFDLLGLAL
	Zjn_sc00009.1.g09350.1.am.mk			Present	MVRLAFTARSVRRWSSADRFKYLGGGGSSDQDGGGGGGGWGFASWWRTGARSALIEGAESVRTQECWSGVGRVAIAPRNRTECLCPWTTWRSIRPCPAQGGVGVPLIPTVAVLRRGGEREAVKEEGDSSGDRQQITHGFDELLKTATACTHTHTCNPPGPSAALHTHTCLHAHLQVFASGETTTVDGDPRRAGRKPLGNREAVRRYREKKKAHAAFLEAEVKKLRATNQQLLWRLQGYVALEAEAARLRGLLFDVRGKIDSEIDACELRKHCAVTSVVKCADPPAPCLNTDDAELVAAPEESFVPTIADFEVDDGGVISRDLDAPDADSSTPVDVVASLPSARLIHASLAQQLRPNKRAAGQSRIHLTPHGPTSPEPMTAKRVVRDGATPHQARPAPTL…
Setaria italica	Seita.9G059700			Present	MDDGDLDFSNPDTFLCPSIGNDPPSSCSMGSYFDDILKDTEHHACTHTHTCNPPVHDHSHTHTCVHVHTKIVAASPEAAETAESPSENNASKKRPSGNRAAVRKYREKKKAHTASLEEEVVHLRALNQQLMKKLQNHAALEAEVARLRCLLVDIRGRIEGEIGAFPYQRPVKNIDLVSSVDQGSFLGGAQVTNSCDFRCNDQMYCNPGMQGATSSQVLGQGACDTTNIQCMGIAKSGSTKLPVCGGMDAAVCLPNVEKK*
	Seita.5G350800			Present	MDNGVDLPIPSHLPLSHPEISHGLDDFLKSTTACTHTHPCNPPGPAAAMHTHTCLHTHTQVIASGEEQRKPQKPLGNREAVRKYREKKKAHAAFLEEEVKKLRATNQQLLRRLQGHAALEAEVVRLRVLLFDVRGKIDAEIDSFPFQKHSSVDSVICTDPPLCFNTNAEVAARETSSGGPTILDFEIDESGSVSRELDIPEVVNSMDAAASYF*
	Seita.4G281600			Present	MDDGDLDFSNPDTFLCPAIGNDPPSSCSMDSYFDDILKDTEHHACTHTHTCNPPVHDHSHTHTCVHVHTKIVAASPDAAETAESPSENNASKKRPSGNRAAVRKYREKKKAHTASLEEEVVHLRALNQQLMKKLQNHAALEAEVARLRCLLVDIRGRIEGEIGAFPYQRPVKNIDLVSSVDQGSFLGGAQITNSCDFRCNDQMYCNPGMQGAMNAQVLGQGACDIANIQCMGSPKSGSTKLPVCGGMDAVPAGCLPNVEKK*
	Seita.3G193300			Present	MDDGADLPCQLLFSHPEVPDSFDELLNSATTTCTHTHSCNPPGPSAPMHTHTCLHTHTQVLAGGADDDDAREDDPAKPRKPLGNRVAVRKYREKKKAHAAFLEEEVKKLRAANQQLLRRVQDHAVLEAEVVRLRTLLLDVRGKIDAEVGAFPFQNPCSVGSVVSADPALCFNGNSEVAGAWEESSVPSAADCRIDEGGGMSRETDVPEGLHHPMDVVASFVSSDSLAE
Sorghum bicolor	Sobic.010G267500		SB10G030250	Present	MDDGDLDFSNPDTYLCPALGTDPPSSCSMDSYFDEILKDTEHHACTHTHTCNPPVHDLSHTHTCVHVHTKIVAASPGDDAAESPSENNTNTTGNSNAASKKRPSGNRAAVRKYREKKKAHTASLEEEVVHLRALNQQLMKKLQSHATLEAEVARLRCLLVDIRGRIEGEIGAFPYQRPPVKNVDLVSSVDQGSFLGGAGTAQVTNACDFRCKDQMYCNPGMQGAISGQVLGQGACDVASIQCIGSNKSGSTKLPVCGGMDTVPAVCLPNVENK*
	Sobic.009G182800		SB09G024290	Present	MDDGADLPCQLLFSHPEMPDSFDEFFSSATTTTCTHTHSCNPPGPSAAMHTHTCLHTHTQVLGSGGEDDDDAREEEDSAKPRKPLGNREAVRKYREKKKAHAAFLEEEVKKLRAANQQLLRRLQGHAALEAEVARLRSLLLDVRGKIDAEVGVFPFQRPCSVGSVACADPALCFNGNSEVGGCWEESSRPAVADVSEGLRNSMDVVASFVSSDPLAE*
	Sobic.003G327000		SB03G037300	Present	MDDGVDLPSHHLHGYCFDDFMKSTAACTHTHTCNPPGPSAAMHTHRCLHTHRQFIASSSEELRTPRKPLGNREAVRKYREKKKAHAAFLEEEVKKLRATNQHLLRRLQRHAALEAEVVRLRGLLFDVQGKIDAEIVGAFPFQKHRSFGSVICTDPTLCFVNDDAEVAVPAREESSAPTNFSFEMDESDSISREFDIPEVVNSMDAAASLVNSASMAE*
Zea mays	Zm00001d014795		ZM05G15830, GRMZM2G000171	Present	MDDGDLDFSNPDTYLCPALGTDPPSSCSMDSYFDEILKDTEHHACTHTHTCNPPVHDLSHTHTCVHVHTKIVAASPGDDTADSPSENNTNGSGGNGSNAASKKRPSGNRAAVRKTPGSVYGPFLFRDCWDFPFCLEGTLYKPLAFLCRAESGSNCYVCEFVVADDASIVPEAIQVC*
	Zm00001d038574		ZM06G27420, GRMZM2G175870	Present	MDDGADLPCQLLFSHPEMPDSFDEFFNSATTTCTHTHSCNPPGPSVAMHTHTCLHAHTLVLGSGGEDDDDAREDSAKPRRPLGNREAVRKYREKKKAHAAFLEEEVKKLRAANQQLQRRLQGHAALEAEVARLRGLLLDIRGKIDAEVGGVLPFQKPCSVGSVACADPALCFNGNSEVGGGWEESSRPAAADCRIDEVRGMSREIDVPEGLRHSMDVVASFVSSDPLAE*
	Zm00001d036400		ZM06G10070, GRMZM2G055413	Present	MDDGDLDFSNPDTYLCPALGTDPPSSCSMDSYFDEILKDTEHLACTHTHTCNPPVHDLSHTHTCVHVHTKIVAASPGDAESPSENNSNGNAASKKRPSGNRAAVRNAAAQVANSCDFRCNHQMYCNPGMQGAISGQVLGQGACDVASMQCIGSTKSGSTKLPVCGGLDTLPAVCLPNVEKK*
	Zm00001d010667		ZM08G18670, GRMZM2G033230	Present	MDDGADLPCQLLFSHPEMPHSFDEFFSSATTTTTCTHTHSCDPPGPSAAMHTHTCLHTHTQVLGSGGEDDGSAKPRRPLGNREAVRKYREKKKARAAFLEGEVKKLRAANQQLVRRLQDHAALEAEVARLRGLLLDVRGRIDAEVGVSPFQRPCSAGSVECGADPALRFDGSSEVVGGGGWEKSSSPQVADCRIDEGGGGMSRELDVLEGLRHSIDAGATFVSSDSLAERSCLPG*
Ananas comosus	Aco009353			Present	MEESELDFSNPEVFSSHNVGNTPTSCSMDSFFDEILKDTHHHSCTHTHTCNPPGRDLSHTHTCFHVHTKILSSPADQSADSAEKSPSKSPSASSKKRPFGNREAVRKYREKKKAHTASLEDEVAQLRAMNEQLTRRLQGQAALEAEVARLRCLLVDIRGRIEGEIGSFPYQKIARAGAEVGGRSVSDMRQGNLIGGGGGGGGGGAQVVNSCDFPCDDQMYCFNVGVQGRAVGENGAVNGQGFGVCEMANVECMGNGSKSFVGCGPGSVMTAGCSSNAEKN*
	Aco013098			Present	MEENIGFSESDMFSTPINGEDPLLSCSMDSIFDEILKDTHHHVCTHTHTCNPPAPGPDLSHTHTCFHVHTKILSAPADRSAESAEKSSCPKKRLRGNRDAVKKYREKKKAHAASLEEEAAKLRALNQQLMNRLQGEAALVAEAARLRCLLVDIRGRIEGEIGSFPYQKPMRRGGELVSMHFVSPCDFCCDDQAYCGYPGMRLKNIEGSDVTMDGRGSGVCDVGSGRCRGSPSSGSKNLQKEKVSVDGRSAVDDKLISLLASSPEDIRRTSTVFHLSLSLFI*
	Aco028599			Present	MDEGEVDLSTHLLLPNLETSTAFDEFLRNTTTCTHTHTCNPPGPAATTHTHTCYHTHTQVLSPSPEKEMSAEEQQELKKTRKPLGNREAVRKYREKKKAHAAYLEEEVKKLRLVNQQLLKRLQGQAALEAEVVRLRSLLVDFRAKIDGELGSFPFQKECGASSVSRCNNGAAQCFLGEGEVVGWEGSCGPAVLNCGNNENGDFGRKLDIGEAVNSMDAVGSLVSSASQAE*
Musa acuminata	Ma01_g19670			Incomplete	MDDGDIDFSNPDVFSGPNAGDDLPGSRSIDSFFDDIFNDGQQHTCTHTHTCNPLSHTHTCFHVHTKIVSAPPDEAAESMEKSSSTKKRSCGNREAVRKYRQKKKAHAASLEEEVAHLRAINQQLMKRLQGQAALEAEVARLRCLLVDMRGRIEGEIGSFPYQKPAKGSGDFVSNATQANMLGGAQVLNSCGFCCDDQVYCLYPGMQGKNVGEISVLNSQGNRVCGIETVQCVGRSTSGPKEFVGCGNGSARLVDCSCDATKIDGAYVTKEDV
	Ma01_g08300		MA01G15430, GSMUA_Achr1G14830_001	Present	MDEGDVDFSNPEVFSGPSAGEDLPSSCSMDSFFDNIFNESQQHSCTHTHTCNPPGPDLSHTHTCLHVHTKILTAAADETAESVEKNSSTKKRSCGNREAVRKYREKKKAHAASLEEEIAQLRLINQQLVKRLQNQAALEAEVARLRCLLVDLRGRIEGEIGTFPYQKPVKGSGDIGSNAFQANLLGDAQVLNSCGFRCDDQVSCLHPGMQGKNIGENGAFNGQGVRHCEIGNIQCMGSSTSGSKNFFGCGRGPARQVDCSSNTTKIEGAHAAEDL
	Ma07_g03940		MA07G03920, GSMUA_Achr7G03840_001	Present	MDDGEPDLSNPEVFSTPGAGEDLPSSCSMDSFFDKILNDGHTCTHTHTCNPPGPNLSHTHTCFHVHTKILSSPPDETAESVEKSDSSKKRPCNNREAVRKYREKKKAHAASLEEEAAHLRAINQQLFKRLQNQAALEAEIARLKCLLVDLRGRIEGEIGPFPYHKPVKGSGDFVSNVTQGNMLAGAQVLNPCNFHCDDQVNWFYPGMHGKDVGETGVFDDQGLGVCEIGNMQCMGSSTSGSQDFASCKSKTAKPVDCSSNATRLEGARAPEDS
	Ma03_g00600		MA03G00680, GSMUA_Achr3G00670_001	Present	MEEGDLDFSNPEVFSGPNAGDLPSGCSMDSVFDNIFNDSQQHTCTHTHTCNPPGPDLSHTHTCFHVHTKILSAPADETAESAGKSSPTKKRSCGNREAVRKYREKKKAHAASLEEEVAQLRAINQQLMKRLQSQAALEAEVARLRCLLVDLRGRIEGEIGSFPYQRTVKGSGDFVSNVSQANMLGDAEVLNSCGFRCDDQVSCLYPGMQGRNVGENGAFNGQGVQACEIGNIQCMGSSTSGYKDCFGCGNGAATPVDCSSNAKKIGGAHATKEDL
	Ma04_g10120		MA04G10420, GSMUA_Achr4G10150_001	Present	MDDGDVDLSSHLLVSDPEINQSFDEFLRSTSTCTHTHTCNLPGPAAATHTHTCYHTHTQVFAAGEGESVGEEEPKRYRKPLGNKEAVRKYREKKKAHAAFLEEEVKKLRLVNQQLLRRLQGQAALEAEVIRLRNLLVDFRGKIDAELGGFPFQNQCRPGCLQCDADGQCISQNLAAIDWEGSHVPAITNCQINPSGDIIMRQKPEIAEAVNSMNVVGSLISSASQTE
	Ma04_g00280		MA04G00320, GSMUA_Achr4G00320_001	Present	MDDGEVDLSSHLLLPSPEMTQSFDEFLRRTTTCTHTHTCNPPGPAAAAHTHTCYHTHTQVFATGEEEGPGEEEPNKSRRRPLGNREAVRKYREKKKAHAAFLEEEVKKLRLLNQQLLRRLQGQAALEAEVVRLRDLLADLRGKIDAEVGGGFPLLLKKCSPAGVHCDSNGQCVEVIDWEGSCVPVVVDCQIDPNGDDRAELGDR
Elaeis guineensis	p5.00_sc00189_p0030			Present	MDDGGVDLSSLLLLPNPEMSNTFDEFFRKTRTCTHTHTCNPPGPAAATHTHTCYHTHTQMFATAEEEREGEKEQKKPRKPFGNREAVRKYREKKKAHVAYLEEEVKKLRLVNQQLLRRLQGQAALEAEVVRLRSLLVDLRAKIDAELGTFPFQKQCSGAGLRCNNPAQCFGGNGEVVSWEGSCGPAVVDYKTNLDGDIEKNLEIAKAVNSFDVMGGFMSSASQAE
	p5.00_sc00002_p0016			Present	MDDLDLAFTDAEINDMIGSCSINDFFDESLKDVPRHSCTHTHTCNHPGQNLSHTHTCFHAHTKILSAPVEETSDSAEKSSSKKRSIGNREAVRKYREKRKAQTASLEDEVVQLRALNQQLRKKLQGQAALEAEVTRLRCLLVDIRGRIEGEIGTFPYQRAARVGGDMVSNAPQRNFLGAHVINSCNLRCDHQINCMQPVVQGEGKDEDGALDGQNFGS
	p5.00_sc00014_p0081			Present	MDEGDLDLSNPEAFSGPSMGEDLPSSCSMDSFFDEILKDTHHHSCTHTHTCNPPGPDLSHTHTCFHVHTKILSAPADETAESAEKSSSKKRPSGNREAVRKYREKKKARAASLEDEVIQLRALNQQLLKKLQGQAALEAEVARLRCLLVDLRGRIEGEIGSFPYQRPLKGGSDLVSNVTQANFMGAHVLNSCDFRCDDEVYCLHPGMQGKNMGERGVVNNQEFGVCEIGNIQCMGSSASGSSDFVGCGRGNVMPVGCSSNIDKIEDKKLLPAVPSLFQADSVGMVSFAIPTVSIVYEAHLTWLCGLLPDQFVKVLTWDSEDWLQSMLKKGALMRQVGAGSTVSVFEDPCLIPINQLPVPIYLSHYAEALKLSDLVTDHRTRNVPKIQEILSPEWVLQIT…
	p5.00_sc00086_p0052			Present	MDDGEVDLSSHLLLPNSEMTSSFEEYFRNSRKCTHTHTCNPPGPADAMHTHTCYHTHTQVFATADGEREGEEEQKKSRKPLGNREAVRKYREKKKAQAAYLEEEVKKLRLLNQQLLKRLQGQAALEAEVVRLRSHLMDLRAKIDSELGTFPFQKQCSGADLRCNNRAQCFGGSGEVAGWEGSCGPVVVDCQINPNGDIGLNLEIAEAVNSMDVVGSLVSSASQAE
	p5.00_sc00075_p0094			Present	MDDLDLDFQFPGPDVGDHMPRNCSINGFFDESVKDMPRHSCTHTHTCNPPGPDLSHSHTCFHAHTKILSAPAMETFESAEKSLPKKRPIGNREAVRKYREKKKAHTASLADELLQLRALNQQLMKRLQRQVALEAEVARLRCLLVDIRGRIEGEIGAFPYNRAAKMGGDVVSNATQGNFLGAHIINSCDVLCDDQINCMQLLMQGKDGDEDGDGALNGEKFDACEIGNIRCMGSSEVILACGGGNVMAAGCSSKAEKTKGLF
Phalaenopsis equestris	PEQU_29276			Absent	MYTHTHMLAATEGDQGEGKELKKPVRKSLRNKEAVRKYRAKKKAHAAYLEEEVKKLRFINQQLLRRLQGQAALENEISRLKSLLGDVHAKIDIELGV*
	PEQU_14742			Present	MDDPDLDFSNPEVFSGPNAGEELPSSCSMDSFFDEILKDTQHHSCTHTHTCNPPGPDLSHTHTCFHVHTKILSAPTDETAESAEKGSNKKRSFGNREAVRKYREKKKARAASLEDEVVQLREINQQLMKKLQGQAALEAEVARLRCLLVDIRGRIEGEIGSFPYLKPMKVGGDSISQMPQPNYMNGAHAQNPCDFRCDDQAYCFLPAMQGKNGVEASLMHQAHGSCEIGNIQCMGSSTTGSKEILGCGGGNVINAGGSSKMDN*
	PEQU_04323			Present	MDDGEIYHSSNIFFTSPSISSCLNFDELRNTKKCTHTHTCNPPGPAIPTHTHTCYHTHTQLLSAGEDDVGGENELKKPKKRLLGNREAVKKYREKKKAHEAYLEEEVKKLRCINQQLLRRLESKAALEAEILRLKSLLVDLRAKVDAELGLYPLKMCGRENLRCGGRGECLMGDLEVVGGERSSVPAVLDSQIRPNADLSLNLEVVDGVQVGGSMLLAPFQANLMA*
Spirodela polyrhiza	Spipo6G0032300			Present	MEGGDEGLHLEIADLLRSVRACSHTHSCSPPGAAAAGHTHTCRHTHTQVVAPAAGAAGGEAKPKQPRKLLGNREAVRKYREKKKARTAFLEEEALKLRLLNKQLSAKLQSLEDLEAEVARLRGLLLGLSGKIDTEMGGCPLQNPCEDPGFQCNPNASFTARTVSTPGLEGYCRPAVGDFHGDPDAQNVGQNSGPGAVRSMDAAGSLFSSSSPAE*
	Spipo0G0129900			Present	MDNGEIEISNQEVSSNVNDEDQCPGGCSMESFFDEILKDSHACTHTHTCNPPGPDMSHTHTCFHVHTKIITAPTDGDTGEKVASRKRPLGNREAVRKYREKMKARTASLEDEVSQLREVNEQLLRRLQNQVSLEAEVMRLKCLLVDIRGRIEGEIGSFPYQKPLKNTGDLLSAPSQMNLPIGTHVLNPCDMRFNDQVYCMRQGIQEKSEPAQGGLDGQRYGTCDAGTVQCSADSSSGSEFLNCGVNLVPMACVSSANRKRDQDFHKG*
	Spipo11G0041100			Present	MDNGEIEISNQEAFSSLNDAEQAPSSCSMDSFFDEILKDTHACTHTHTCNPPGPDMSHTHTCFHVHTKILSAPTDGTADSAEKNTSKKRPFGNREAVRKYREKKKAWAASLEDEVAQLKEHNRQLIKRLQGQAALEAEVMRLRCLLVDIRGRIEGEIGSFPYQKPTKGGGDLVAGSPYANNPGGTHFLNSCDMRCSDQVYCQQMQGKGEFEDEEQGTQGFGVCDVGTIQCGSNGNCGRGNILPAGCVSSANRKKVKGQQPIA*
Zostera marina	Zosma1g03060			Present	MEESTNQEVQNYTDGDGGDQLASNHSMESFFEEILNDTHACTHTHTCNHPVSGQDLSHTHTCFHVHTKILSAPTKSSANETVDSIDDKPCVKKRSCGNREAVRKYREKKKAKTTSLEDENRVLRMENQMLLKKMRSFSSLEAENTRLKCLLVDLRGRIDGEIGSFPYQKLGKVDDDILVTNNGMNGLTLTSNARAQKNSCNLDCDNQMYCVNPDNGTEWCG*
	Zosma20g01410			Present	MEDGGDDLSTQFLLSNSEIEELLRSTCTHTHTCNSSSRDDNTTGHTHTCYHTHTRVIKPAEEEDEEEQEEEEEGRSRKHRKTLGNKEAVRKYREKKKAYTDNLEDEVKELRKTNMWLKKKLQGQVVLQAEVLRLRSLLDHFRGEIEGELGRYPFVKSQYNDPLLMINGLEKNQCLPAMASCEMDENCNLVPFNYHVTRG*
	Zosma34g00650			Present	MEDGDLDLGDFNQDVDEMLSSCSMGGFFNDVSRDTQACTHTHTCNPPGPDLANTHTHTCFHVHTNILPTPDSAGVRDVKKRSVGNREAVRKYREKKKARTASLEDENRDLREENRVLSKKVQYLASLEAENTRLKCMLLDFKGRIDGEIGSFPYQRQQQIKGSSGNSNPLTLLNNANFNGNSCIMSCGNAQGLFPNVCELGTATPCLRPSTSSMENNGAACKSIQTSTKET*
